# Supplementary material for: Resilience and Self-Esteem Mediated Associations between Childhood Emotional Maltreatment and Aggression in Chinese College Students
Source: Behav Sci (Basel). 2022 Oct 7;12(10):383. doi: 10.3390/bs12100383 (PMC9599015; doi:10.3390/bs12100383)
Supplement: Supplementary file 1 [file behavsci-12-00383-s001.zip]

Archive with 1 entries (1 files):
- behavsci-1858696-supplementary.pdf
